# Supplementary material for: PFKFB3 exacerbates myocardial injury by accelerating CXCR4hi neutrophil mobilization after acute myocardial infarction
Source: PLoS One. 2026 Jan 29;21(1):e0333657. doi: 10.1371/journal.pone.0333657 (PMC12854469; doi:10.1371/journal.pone.0333657)
Supplement: S3 File — (XLSX) [file pone.0333657.s003.xlsx]

## Sheet: Fig 1
Fig 1A	Control	AMI		Fig 1B	sham	LADCA ligation		Fig 1C	Control	AMI		Fig 1C	Control	AMI		Fig 1D	sham	LADCA ligation		Fig 1D	sham	LADCA ligation		Fig 1D	PFKFB3	IL-6		Fig 1D	PFKFB3	TNF-α
	0.5	5.86			0.85	2.96		IL-6	4.2	15.3		TNF-α	1.2	17.9		IL-6	185	421		TNF-α	119	214		IL-6	4.25	15.3		TNF-α	4.25	14.5
	0.8	8.67			0.75	2.58			3.5	17.5			0.8	18.5			209	325			95	305		PFKFB3	4.68	17.5		PFKFB3	4.68	12.4
	0.5	7.59			1.12	3.06			2.6	18.9			0.9	15.4			186	380			99	285			5.59	18.9			5.59	13.5
	0.7	4.25			1.05	3.65			6.5	26.6			1.1	13.5			210	402			80	275			5.86	26.6			5.86	14.5
	0.6	5.59							4.1	22.5			1.3	14.5											6.58	22.5			6.58	18.5
	1.1	7.45							2.3	19.8			1.7	12.4											6.89	19.8			6.89	17.6
	1	6.89							3.6	21.5			1.6	16.5											6.98	21.5			6.98	14.8
	1.2	9.67							5.6	21.8			1.6	18.6											6.98	21.8			6.98	15.4
	0.5	9.57							6.1	27.5			1.5	17.6											7.45	27.5			7.45	15.6
	0.9	4.68							6.3	29.5			0.9	19.6											7.54	29.5			7.54	16.2
	1.1	6.98							4.2	22.9			1.6	15.6											7.58	22.9			7.58	16.5
	0.9	7.58							5.6	23.5			0.9	20.5											7.59	23.5			7.59	18.6
	1.2	6.58							6.1	26.8			0.9	14.5											8.67	26.8			8.67	19.6
	1.3	7.54							4.3	35.5			1.5	16.2											9.57	35.5			9.57	17.9
	1.1	6.98							2.3	32.8			1.6	14.8											9.67	32.8			9.67	20.5

## Sheet: Fig 2
Fig 2B	WT	LADCA ligation
Semiquantitative score	sham	WT	CKO
	1	4	3
	1.5	4.5	2.5
	1	4.8	2
	0.6	4	2
Fig 2C	WT	LADCA ligation
IL-6 (pg/mg protein)	sham	WT	CKO
	1.8	6.5	3.5
	2	7.5	2.9
	2.5	6.2	2.5
	2.1	5.8	3.2
Fig 2C	WT	LADCA ligation
TNF-α (pg/mg protein)	sham	WT	CKO
	110	350	210
	100	305	220
	99	295	180
	82	279	160
Fig 2D	WT	LADCA ligation
	sham	WT	CKO
	68	32	47
	65	38	53
	70	30	55
	72	42	40

## Sheet: Fig 3
Fig 3B	Control	AMI		Fig 3C	PFKFB3	CXCR4hi neutrophils		Fig 3D	WT	LADCA ligation
	7.15	67.49			4.25	67.49		CXCR4hi neutrophils in blood	sham	WT	CKO
	8.57	68.25			4.68	68.25			13	90.63	34.2
	9.03	64.19			5.59	64.19			12.48	72.86	27.78
	17.9	69.08			5.86	69.08			12.23	92.74	26.93
	16.02	70.96			6.58	70.96			15.14	80.79	34.35
	15.19	75.32			6.89	75.32
	12.54	68.02			6.98	68.02		Fig 3E
	12.38	66.14			6.98	66.14		CXCR4hi neutrophils in heart	WT	LADCA ligation
	11.65	68.87			7.45	68.87			sham	WT	CKO
	6.99	66.74			7.54	66.74			2.59	62.67	22.14
	7.48	68.93			7.58	68.93			2.97	63.99	20.32
	8.18	65.69			7.59	65.69			3.1	50.06	18.73
	10.99	71.11			8.67	71.11			3	44.15	16.6
	11.56	75.07			9.57	75.07
	11.84	75.45			9.67	75.45

## Sheet: Fig 4
Fig 4B	Control	LPS	LPS+DMSO	LPS+PFK-15
	0.97	4.28	3.38	1.93
	0.87	3.85	3.89	1.85
	1.24	4.35	3.98	1.65
	1.02	4.12	4.25	1.38
Fig 4D	WT		CKO
	Control	LPS	Control	LPS
	1.01	4.2	0.84	2.12
	0.89	4.02	0.98	2.54
	0.97	3.95	0.83	2.04
	1.15	4.15	0.75	1.89
Fig 4F	Lenti-vector-OE		Lenti-Pfkfb3-OE
	Control	LPS	Control	LPS
	1.11	4	1.19	8.74
	0.88	4.15	1.04	9.75
	1.05	3.85	0.98	8.05
	0.95	3.91	0.88	9.05

## Sheet: Fig 5
Fig 5A	Control	AMI		Fig 5B	HK2	CXCR4hi neutrophils		Fig 5C	Time (minutes)	Control			AMI				Fig 5D	LPS	2-DG
	0.8542	3.2154		HK2-CXCR4	1.54879	67.49		ECAR	1.41433	7.75845	6.8456	8.12549	9.6485	10.2145	11.6549		MIF	9.3	2.01
	1.6542	2.01546			3.1452	68.25			7.97334	9.12458	7.5489	8.45125	10.2549	12.0145	13.1246			8.54	2.35
	1.0215	2.15			1.31458	64.19			14.5584	9.21458	8.4125	8.95452	12.0214	13.6554	12.66			9.25	3.15
	0.5866	3.6541			2.01546	69.08			21.2525	14.255	12.4513	13.2145	23.5465	20.1459	21.2146			10.5	1.68
	0.68754	2.14598			3.2154	70.96			27.8464	14.8955	13.5486	15.2459	21.1457	22.6548	24.3216
	0.85424	1.54879			3.5412	75.32			34.3916	16.2546	15.2142	14.2357	24.1553	23.0147	22.1455
	0.9457	1.6122			2.7779	68.02			41.0676	17.5846	18.6542	15.1255	29.5649	28.6542	27.6514
	1.1454	1.31458			1.6122	66.14			47.6454	18.6547	19.588	17.549	31.2155	32.0146	33.2156
	1.0268	3.3154			2.15	68.87			54.24	19.6541	18.1246	17.6545	32.1547	33.2155	34.1564
	1.32154	3.1452			2.14598	66.74			60.9235	12.6549	10.2459	11.2455	17.5461	19.5421	16.2145
	1.14586	3.5412			3.32145	68.93			67.5182	8.51245	7.68964	9.21545	11.3256	12.6251	10.2648
	0.95422	3.32145			3.3154	65.69			74.1155	7.01452	6.6589	8.65987	9.68547	8.65412	10.6512
	0.84573	2.7779			3.6541	71.11
	1.11454	3.451			3.451	75.07
	0.88489	3.64215			3.64215	75.45

## Sheet: S2 Fig
S2A Fig	Control	AMI		S2B Fig	Control	AMI
Slc2a1	0.8412	1.3158			0.8412	1.3158
	0.7953	1.3139			0.7953	1.3139
	0.7562	1.2588			0.7562	1.2588
	0.6258	1.54643			0.6258	1.54643
	1.2142	3.1548			1.2142	3.1548
	1.0254	3.2259			1.0254	3.2259
	1.1125	2.658			1.1125	2.658
	0.9857	2.7421			0.9857	2.7421
	0.8593	2.9852			0.8593	2.9852
	1.1245	1.9584			1.1245	1.9584
	1.0245	2.3415			1.0245	2.3415
	1.3541	3.202			1.3541	3.202
	0.8625	3.2695			0.8625	3.2695
	0.9542	3.2589			0.9542	3.2589
	1.1158	3.6025			1.1158	3.6025

## Sheet: S3 Fig
S3 Fig	Contro	AMI
Lactate	1.12	7.51
	2.14	8.01
	3.05	5.16
	1.99	6.09
